# Supplementary material for: In vitro evidence to support amphotericin B and flucytosine combination therapy for talaromycosis
Source: PLoS Negl Trop Dis. 2025 Dec 31;19(12):e0013884. doi: 10.1371/journal.pntd.0013884 (PMC12782420; doi:10.1371/journal.pntd.0013884)
Supplement: S1 Data — (XLSX) [file pntd.0013884.s003.xlsx]

## Sheet: time-kill assay
Tube#	Testing condition	Timepoint	repeat1_CFUs/mL	repeat1_Log10 CFUs/mL	repeat2_CFUs/mL	repeat2_Log10 CFUs/mL
1	No drug	0 hr	270000	5.43136	310000	5.49136
1	No drug	24 hr	670000	5.82607	620000	5.79239
2	0.5x AMB	24 hr	3500	3.54407	3100	3.49136
3	0.25x AMB	24 hr	23000	4.36173	34000	4.53148
4	20x 5FC	24 hr	101000	5.00432	36000	4.5563
5	10x 5FC	24 hr	76000	4.88081	90000	4.95424
6	5x 5FC	24 hr	76000	4.88081	88000	4.94448
7	1x 5FC	24 hr	84000	4.92428	75000	4.87506
8	0.5x AMB+ 20x 5FC	24 hr	2600	3.41497	2400	3.38021
9	0.5x AMB + 10x 5FC	24 hr	3000	3.47712	2900	3.4624
10	0.5x AMB+ 5x 5FC	24 hr	3000	3.47712	3100	3.49136
11	0.5x AMB + 1x 5FC	24 hr	2300	3.36173	2300	3.36173
12	0.25x AMB+ 20x 5FC	24 hr	18000	4.25527	23000	4.36173
13	0.25x AMB + 10x 5FC	24 hr	30000	4.47712	22000	4.34242
14	0.25x AMB+ 5x 5FC	24 hr	28000	4.44716	28000	4.44716
15	0.25x AMB + 1x 5FC	24 hr	27000	4.43136	23000	4.36173
1	No drug	48 hr	1600000	6.20412	1400000	6.14613
2	0.5x AMB	48 hr	220	2.34242	170	2.23045
3	0.25x AMB	48 hr	7400	3.86923	7200	3.85733
4	20x 5FC	48 hr	26000	4.41497	15000	4.17609
5	10x 5FC	48 hr	12700	4.1038	10300	4.01284
6	5x 5FC	48 hr	34000	4.53148	27000	4.43136
7	1x 5FC	48 hr	26000	4.41497	31000	4.49136
8	0.5x AMB+ 20x 5FC	48 hr	360	2.5563	320	2.50515
9	0.5x AMB + 10x 5FC	48 hr	150	2.17609	220	2.34242
10	0.5x AMB+ 5x 5FC	48 hr	140	2.14613	200	2.30103
11	0.5x AMB + 1x 5FC	48 hr	130	2.11394	190	2.27875
12	0.25x AMB+ 20x 5FC	48 hr	4400	3.64345	4600	3.66276
13	0.25x AMB + 10x 5FC	48 hr	2200	3.34242	1900	3.27875
14	0.25x AMB+ 5x 5FC	48 hr	3000	3.47712	3600	3.5563
15	0.25x AMB + 1x 5FC	48 hr	3500	3.54407	2800	3.44716
1	No drug	72 hr	1900000	6.27875	1900000	6.27875
2	0.5x AMB	72 hr	200	2.30103	240	2.38021
3	0.25x AMB	72 hr	4500	3.65321	4000	3.60206
4	20x 5FC	72 hr	22000	4.34242	24000	4.38021
5	10x 5FC	72 hr	27000	4.43136	23000	4.36173
6	5x 5FC	72 hr	34000	4.53148	30000	4.47712
7	1x 5FC	72 hr	42000	4.62325	41000	4.61278
8	0.5x AMB+ 20x 5FC	72 hr	80	1.90309	140	2.14613
9	0.5x AMB + 10x 5FC	72 hr	130	2.11394	80	1.90309
10	0.5x AMB+ 5x 5FC	72 hr	180	2.25527	110	2.04139
11	0.5x AMB + 1x 5FC	72 hr	110	2.04139	60	1.77815
12	0.25x AMB+ 20x 5FC	72 hr	2000	3.30103	2100	3.32222
13	0.25x AMB + 10x 5FC	72 hr	540	2.73239	540	2.73239
14	0.25x AMB+ 5x 5FC	72 hr	620	2.79239	560	2.74819
15	0.25x AMB + 1x 5FC	72 hr	2100	3.32222	1700	3.23045
1	No drug	96 hr	840000	5.92428	900000	5.95424
2	0.5x AMB	96 hr	40	1.60206	70	1.8451
3	0.25x AMB	96 hr	4600	3.66276	4100	3.61278
4	20x 5FC	96 hr	2000	3.30103	1000	3
5	10x 5FC	96 hr	3900	3.59106	3500	3.54407
6	5x 5FC	96 hr	5000	3.69897	9000	3.95424
7	1x 5FC	96 hr	6000	3.77815	9000	3.95424
8	0.5x AMB+ 20x 5FC	96 hr	10	1	1	0
9	0.5x AMB + 10x 5FC	96 hr	10	1	1	0
10	0.5x AMB+ 5x 5FC	96 hr	30	1.47712	1	0
11	0.5x AMB + 1x 5FC	96 hr	1	0	1	0
12	0.25x AMB+ 20x 5FC	96 hr	1	0	1	0
13	0.25x AMB + 10x 5FC	96 hr	1	0	1	0
14	0.25x AMB+ 5x 5FC	96 hr	1	0	1	0
15	0.25x AMB + 1x 5FC	96 hr	1	0	1	0
1	No drug	120 hr	800000	5.90309	900000	5.95424
2	0.5x AMB	120 hr	80	1.90309	90	1.95424
3	0.25x AMB	120 hr	110000	5.04139	98000	4.99123
4	20x 5FC	120 hr	10000	4	12000	4.07918
5	10x 5FC	120 hr	128000	5.10721	115000	5.0607
6	5x 5FC	120 hr	76000	4.88081	78000	4.89209
7	1x 5FC	120 hr	14000	4.14613	20000	4.30103
8	0.5x AMB+ 20x 5FC	120 hr	1	0	1	0
9	0.5x AMB + 10x 5FC	120 hr	1	0	1	0
10	0.5x AMB+ 5x 5FC	120 hr	1	0	1	0
11	0.5x AMB + 1x 5FC	120 hr	1	0	1	0
12	0.25x AMB+ 20x 5FC	120 hr	1	0	1	0
13	0.25x AMB + 10x 5FC	120 hr	1	0	1	0
14	0.25x AMB+ 5x 5FC	120 hr	10	1	1	0
15	0.25x AMB + 1x 5FC	120 hr	1	0	1	0
